# Supplementary material for: A Xeno-Free Protocol for Rapid Differentiation of Human iPSC-Derived Microglia from the KOLF2.1J Reference Line
Source: Bioengineering (Basel). 2025 Dec 30;13(1):45. doi: 10.3390/bioengineering13010045 (PMC12837815; doi:10.3390/bioengineering13010045)
Supplement: Supplementary file 1 [file bioengineering-13-00045-s001.zip]

Archive with 1 entries (1 files):
- bioengineering-3988835-supplementary.pdf
